# Supplementary material for: In-Depth Computational Analysis of Natural and Artificial Carbon Fixation Pathways
Source: Biodes Res. 2021 Aug 31;2021:9898316. doi: 10.34133/2021/9898316 (PMC10521678; doi:10.34133/2021/9898316)
Supplement: Supplementary Materials — The kinetic and thermodynamic data of all enzymes and reaction used to support the findings of this study are included within the supplementary information file "Reactions_Composite22_model.tsv" and in the supplementary information document. [file 9898316.f1.zip]

Archive with 2 entries (2 files):
- Reactions_Composite22_model.tsv
- Supplementary Information - Revised3.pdf
